# Supplementary material for: The impact of age-specific childhood body-mass index on adult cardiometabolic traits: a Mendelian randomization study
Source: Front Endocrinol (Lausanne). 2024 Jan 15;14:1159547. doi: 10.3389/fendo.2023.1159547 (PMC10822942; doi:10.3389/fendo.2023.1159547)
Supplement: Supplementary file 1 [file Table_1.xlsx]

## Sheet: Table S1
Table S1. Effects estimates between childhood BMI and cardiometabolic traits in univariate Mendelian randomization
Exposure	Outcomes	IVW			MR Egger			Weighted median			Weighted mode			MR-PRESSO (P < 1)
		OR	95% CI	P value	OR	95% CI	P value	OR	95% CI	P value	OR	95% CI	P value	Outlier-corrected (OR)	95% CI	P value
Newborn BMI	CAD*	0.913812	0.831-1.005	0.0622076	0.774702	0.568-1.057	0.138251	0.907759	0.796-1.035	0.148896	0.909807	0.763-1.085	0.315105	0.924502	0.898-0.952	0.13
	MI	0.91368	0.789-1.058	0.22668	0.807508	0.527-1.238	0.349784	0.858025	0.737-0.999	0.0479984	0.884942	0.740-1.058	0.206093	0.923578	0.894-0.954	0.136
	CKD*	0.911374	0.829-1.002	0.053897	0.669861	0.469-0.956	0.0519169	0.866972	0.757-0.993	0.0396359	0.841876	0.727-0.975	0.0421579	0.889941	0.859-0.922	0.0658
	DM (female)	0.728925	0.555-0.957	0.0227863	0.475538	0.221-1.023	0.0863692	0.82304	0.681-0.995	0.0446079	0.782408	0.637-0.961	0.0393259	0.758054	0.721-0.796	0.00655
	DM (male)	0.850763	0.639-1.133	0.268746	0.831131	0.345-2.001	0.688591	1.01926	0.857-1.213	0.829685	0.968066	0.792-1.183	0.756582	0.869358	0.837-0.903	0.0325
	FG (female)	1.11831	0.995-1.256	0.0598159	1.20255	0.685-2.112	0.541231	1.0661	0.986-1.152	0.10653	1.00396	0.896-1.125	0.947338	1.11405	1.105-1.123	0.000336
	FG (male)	1.09242	1.016-1.174	0.0167279	1.15836	0.825-1.627	0.424462	1.04258	0.967-1.124	0.27471	1.03343	0.932-1.146	0.550082	1.05211	1.040-1.064	0.0162
	FI (female)	1.00877	0.908-1.120	0.87044	0.930367	0.562-1.541	0.787382	1.09117	1.002-1.188	0.0437616	1.1117	1.017-1.216	0.0487318	1.06984	1.043-1.097	0.0976
	FI (Male)	0.969367	0.893-1.052	0.454908	0.977681	0.665-1.436	0.911675	0.955671	0.877-1.042	0.30388	0.933308	0.805-1.082	0.386556	0.980101	0.960-1.001	0.502
Infant BMI	CAD	1.01457	0.942-1.092	0.70082	0.980611	0.743-1.294	0.890582	0.973689	0.897-1.057	0.525389	0.940673	0.825-1.072	0.364789	0.988467	0.979-0.998	0.689
	MI	1.04579	0.961-1.138	0.296889	0.997979	0.729-1.366	0.98999	1.02136	0.929-1.123	0.662293	1.00075	0.874-1.145	0.991382	1.01167	1.002-1.021	0.69
	CKD	0.977954	0.923-1.036	0.448788	0.883784	0.716-1.090	0.255209	0.936129	0.872-1.005	0.0670285	0.924048	0.828-1.031	0.163396	0.974335	0.968-0.981	0.236
	DM (female)	0.977391	0.884-1.081	0.656953	0.949151	0.662-1.360	0.777468	0.919803	0.828-1.022	0.12104	0.854033	0.726-1.004	0.0625951	0.912379	0.902-0.923	0.018
	DM (male)	0.942415	0.868-1.024	0.159732	0.861253	0.637-1.164	0.336146	0.92804	0.845-1.019	0.116526	0.896891	0.759-1.060	0.208319	0.936131	0.926-0.947	0.081
	FG (female)	1.00524	0.979-1.033	0.702544	0.894012	0.795-1.005	0.0685519	0.983025	0.952-1.015	0.301467	0.990852	0.947-1.037	0.692135	0.99547	0.992-0.999	0.655
	FG (male)*	1.00575	0.982-1.030	0.63119	0.914193	0.820-1.019	0.113229	1.00202	0.968-1.037	0.907933	1.00656	0.949-1.068	0.82987	1.00794	1.004-1.012	0.495
	FI (female)	0.980804	0.949-1.014	0.247972	1.092	0.944-1.263	0.243188	0.979034	0.939-1.020	0.313825	0.986494	0.925-1.052	0.680347	0.972388	0.968-0.977	0.0616
	FI (Male)	0.991378	0.959-1.025	0.612214	0.90891	0.784-1.054	0.21342	1.0103	0.966-1.057	0.656232	1.00547	0.925-1.092	0.898196	0.988862	0.984-0.994	0.479
Toddler BMI	CAD	1.05606	0.976-1.143	0.174432	1.10906	0.849-1.448	0.452143	0.998566	0.920-1.084	0.972671	0.993006	0.879-1.122	0.910659	1.03376	1.023-1.044	0.264
	MI	1.08319	0.979-1.198	0.119985	1.15536	0.821-1.626	0.413158	1.02832	0.930-1.138	0.587905	1.00139	0.870-1.152	0.984635	1.03004	1.016-1.044	0.429
	CKD*	0.982456	0.932-1.035	0.507722	1.00324	0.830-1.213	0.973527	0.982742	0.910-1.062	0.65808	0.96951	0.873-1.077	0.567206	0.983635	0.975-0.992	0.52
	DM (female)	0.975396	0.879-1.083	0.640183	1.29774	0.954-1.766	0.106344	0.959239	0.858-1.072	0.463196	1.01967	0.862-1.206	0.821173	0.915303	0.902-0.929	0.0427
	DM (male)	0.919912	0.833-1.015	0.0974037	1.09887	0.812-1.486	0.544519	0.91908	0.832-1.015	0.0973022	0.872126	0.753-1.010	0.0757928	0.878447	0.867-0.890	0.00168
	FG (female)	1.00412	0.971-1.039	0.811265	0.925178	0.804-1.064	0.286051	1.00042	0.964-1.039	0.982319	1.00074	0.952-1.052	0.976827	1.00652	1.002-1.011	0.608
	FG (male)*	0.989038	0.963-1.015	0.409886	1.00628	0.903-1.121	0.910312	0.999543	0.962-1.038	0.981232	1.00575	0.960-1.053	0.80915	0.984324	0.979-0.989	0.201
	FI (female)*	0.984531	0.956-1.014	0.303337	1.01925	0.889-1.168	0.786124	0.986879	0.941-1.035	0.58675	0.986039	0.922-1.055	0.686721	0.991615	0.986-0.997	0.606
	FI (Male)*	0.990604	0.960-1.022	0.557924	0.95638	0.840-1.089	0.505096	0.987825	0.945-1.032	0.584055	0.989596	0.925-1.058	0.762819	\	\	\
Late childhood BMI	CAD*	1.08346	1.010-1.162	0.024936	1.41957	1.004-2.007	0.0673683	1.1094	0.999-1.232	0.0525903	1.18328	0.999-1.402	0.070617	1.11427	1.093-1.136	0.00705
	MI	1.12458	1.008-1.255	0.0359001	1.56271	1.007-2.426	0.0665241	1.05277	0.933-1.188	0.40447	1.02444	0.841-1.248	0.81396	1.08437	1.061-1.108	0.0637
	CKD*	1.12183	1.046-1.203	0.00120953	1.09703	0.839-1.435	0.510109	1.14469	1.037-1.264	0.00748473	1.19522	1.001-1.427	0.0669553	1.14454	1.128-1.161	0.000329
	DM (female)	1.21709	1.020-1.452	0.029011	2.96337	1.815-4.839	0.000677487	1.12949	0.979-1.303	0.0952205	1.0987	0.873-1.383	0.434741	1.20322	1.164-1.243	0.00604
	DM (male)	1.11503	0.980-1.268	0.0970954	2.16283	1.514-3.090	0.000828928	1.00533	0.877-1.152	0.939234	0.973819	0.791-1.199	0.806221	1.02819	0.996-1.061	0.617
	FG (female)*	0.96304	0.936-0.991	0.00918977	0.960891	0.812-1.137	0.650203	0.972135	0.936-1.01	0.142871	0.97176	0.925-1.021	0.275548	0.971902	0.966-0.978	0.0231
	FG (male)*	1.00951	0.980-1.040	0.535608	1.0072	0.846-1.199	0.937024	1.01625	0.977-1.057	0.421837	1.01342	0.962-1.067	0.62232	\	\	\
	FI (female)	0.923183	0.872-0.977	0.00567083	1.02183	0.722-1.445	0.904861	0.95419	0.906-1.005	0.0737077	0.950882	0.890-1.016	0.160209	0.939319	0.929-0.950	0.00685
	FI (Male)	0.98764	0.938-1.040	0.63788	0.893818	0.655-1.219	0.492207	0.954853	0.899-1.014	0.133885	0.925404	0.809-1.058	0.276891	0.947053	0.935-0.959	0.0251
IVW, inverse-variance weighted method; MR, mendelian randomization; MR-PRESSO, MR Pleiotropy RESidual Sum and Outlier; OR, odds ratio; CI, confdence interval; BMI, body-mass index; CAD, coronary artery disease; MI, myocardial infarction; CKD, chronic kidney disease; DM, diabetes mellitus. * Odds ratios were estimated by IVW fixed-effect model. Otherwise, IVW random-effect model was used.

## Sheet: Table S2
Table S2. Heterogeneity in the causal effect estimates between childhood BMI and cardiometabolic diseases
Exposure	Outcomes	IVW
		Q	Q_p value
Newborn BMI	CAD	15.2138	0.172917
	MI	21.1311	0.0320381
	CKD	18.8604	0.0636458
	DM (female)	57.7462	2.42388e-08
	DM (male)	70.1139	1.16227e-10
	Fasting glucose (female)	54.3431	5.92251e-09
	Fasting glucose (male)	18.1853	0.0198797
	Fasting insulin (female)	29.6692	0.000241805
	Fasting insulin (Male)	15.9429	0.0432041
Infant BMI	CAD	98.5937	4.6e-06
	MI	104.583	7.65e-07
	CKD	62.1832	0.0366833
	DM (female)	118.151	1.05e-08
	DM (male)	90.9739	4.06e-05
	Fasting glucose (female)	60.0748	0.0215412
	Fasting glucose (male)	45.3257	0.259556
	Fasting insulin (female)	60.5361	0.0195917
	Fasting insulin (Male)	55.9462	0.0482887
Toddler BMI	CAD	75.7913	7.78e-05
	MI	98.1167	3.9e-08
	CKD	43.5531	0.152098
	DM (female)	91.6255	9.61e-07
	DM (male)	93.4215	5.39e-07
	Fasting glucose (female)	55.858	0.00196468
	Fasting glucose (male)	27.7109	0.533409
	Fasting insulin (female)	34.724	0.213745
	Fasting insulin (Male)	24.2795	0.715036
Late childhood BMI	CAD	22.6925	0.0908906
	MI	29.8399	0.012512
	CKD	14.1285	0.515809
	DM (female)	61.8333	1.22e-07
	DM (male)	38.2086	0.000840391
	Fasting glucose (female)	12.2848	0.504439
	Fasting glucose (male)	5.02759	0.974581
	Fasting insulin (female)	35.5086	0.000706936
	Fasting insulin (Male)	26.9681	0.0125669
IVW, inverse-variance weighted method; BMI, body-mass index; CAD, coronary artery disease; MI, myocardial infarction; CKD, chronic kidney disease; DM, diabetes mellitus.

## Sheet: Table S3
Table S3. Pleiotropy estimates by MR-Egger regression
Exposure	Outcomes	MR-Egger regression
		Intercept	P value
Newborn BMI	CAD	0.012782	0.291029
	MI	0.0095538	0.558217
	CKD	0.0231789	0.104214
	DM (female)	0.0329567	0.270513
	DM (male)	0.00177804	0.956896
	Fasting glucose (female)	-0.00498911	0.802938
	Fasting glucose (male)	-0.00401692	0.738739
	Fasting insulin (female)	0.00553378	0.756766
	Fasting insulin (Male)	-0.000583795	0.965616
Infant BMI	CAD	0.00229825	0.803877
	MI	0.00316412	0.763164
	CKD	0.00688444	0.331138
	DM (female)	0.00201414	0.868443
	DM (male)	0.00612319	0.544883
	Fasting glucose (female)	0.00760266	0.0513678
	Fasting glucose (male)	0.00620668	0.0847741
	Fasting insulin (female)	-0.0069799	0.14607
	Fasting insulin (Male)	0.00565901	0.244949
Toddler BMI	CAD	-0.00361724	0.708516
	MI	-0.00476291	0.700552
	CKD	-0.00156107	0.821224
	DM (female)	-0.0218963	0.0628289
	DM (male)	-0.0135429	0.230671
	Fasting glucose (female)	0.00556963	0.248149
	Fasting glucose (male)	-0.00118742	0.748862
	Fasting insulin (female)	-0.00236597	0.611939
	Fasting insulin (Male)	0.00242127	0.587461
Late childhood BMI	CAD	-0.0212418	0.137776
	MI	-0.0259074	0.153193
	CKD	0.00179584	0.868241
	DM (female)	-0.0716946	0.00243463
	DM (male)	-0.0534852	0.00206411
	Fasting glucose (female)	0.000167453	0.979347
	Fasting glucose (male)	0.000171746	0.979563
	Fasting insulin (female)	-0.00760768	0.571266
	Fasting insulin (Male)	0.0074829	0.534625
BMI, body-mass index; CAD, coronary artery disease; MI, myocardial infarction; CKD, chronic kidney disease; eGFR, estimated filtration rate; UACR, urinary albumin-creatinine ratio; DM, diabetes mellitus

## Sheet: Table S4
Table S4. Effects estimates between childhood BMI and cardiometabolic traits in multivariable Mendelian randomization
Exposure	Confounders	Outcomes	OR	95% CI	P value
In women
Newborn BMI	female adult BMI,female SHBG and female ageatmenarche	CAD	1.01959	0.872-1.193	0.808
	female adult BMI,female SHBG and female ageatmenarche	MI	0.992617	0.850-1.160	0.926
	female adult BMI,female SHBG and female ageatmenarche	CKD	0.923763	0.790-1.080	0.31836
	female adult BMI,female SHBG and female ageatmenarche	DM (female)	0.97064	0.713-1.321	0.85
	female adult BMI,female SHBG and female ageatmenarche	FG (female)	1.17836	1.112-1.248	2.76e-08
	female adult BMI,female SHBG and female ageatmenarche	FI (female)	0.949642	0.888-1.016	0.131
Infant BMI	female adult BMI,female SHBG and female ageatmenarche	CAD	0.979709	0.903-1.063	0.621
	female adult BMI,female SHBG and female ageatmenarche	MI	0.961847	0.887-1.043	0.345
	female adult BMI,female SHBG and female ageatmenarche	CKD	0.971543	0.896-1.053	0.4835
	female adult BMI,female SHBG and female ageatmenarche	DM (female)	0.99365	0.851-1.160	0.936
	female adult BMI,female SHBG and female ageatmenarche	FG (female)	1.02614	0.995-1.058	0.101
	female adult BMI,female SHBG and female ageatmenarche	FI (female)	0.974355	0.941-1.009	0.149
Toddler BMI	female adult BMI,female SHBG and female ageatmenarche	CAD	0.978436	0.906-1.056	0.577
	female adult BMI,female SHBG and female ageatmenarche	MI	0.95552	0.886-1.031	0.238
	female adult BMI,female SHBG and female ageatmenarche	CKD	1.00917	0.936-1.088	0.8126
	female adult BMI,female SHBG and female ageatmenarche	DM (female)	0.998561	0.863-1.156	0.985
	female adult BMI,female SHBG and female ageatmenarche	FG (female)	1.03045	1.001-1.061	0.0438
	female adult BMI,female SHBG and female ageatmenarche	FI (female)	1.0013	0.968-1.035	0.939
Late childhood BMI	female adult BMI,female SHBG and female ageatmenarche	CAD	1.04728	0.963-1.139	0.283
	female adult BMI,female SHBG and female ageatmenarche	MI	1.02439	0.943-1.113	0.57
	female adult BMI,female SHBG and female ageatmenarche	CKD	1.06481	0.979-1.158	0.143
	female adult BMI,female SHBG and female ageatmenarche	DM (female)	1.08948	0.926-1.282	0.301
	female adult BMI,female SHBG and female ageatmenarche	FG (female)	1.03344	1.001-1.067	0.0404
	female adult BMI,female SHBG and female ageatmenarche	FI (female)	0.993532	0.958-1.030	0.726
In men
Newborn BMI	male adult BMI,male SHBG and male testosterone	CAD	0.861569	0.751-0.989	0.0338
	male adult BMI,male SHBG and male testosterone	MI	0.863639	0.752-0.991	0.0374
	male adult BMI,male SHBG and male testosterone	CKD	0.88763	0.783-1.006	0.0611
	male adult BMI,male SHBG and male testosterone	DM (male)	0.909919	0.683-1.211	0.5188
	male adult BMI,male SHBG and male testosterone	FG (male)	1.03025	0.972-1.092	0.317
	male adult BMI,male SHBG and male testosterone	FI (male)	1.00034	0.942-1.062	0.991
Infant BMI	male adult BMI,male SHBG and male testosterone	CAD	1.04812	0.962-1.142	0.282
	male adult BMI,male SHBG and male testosterone	MI	1.06088	0.974-1.156	0.178
	male adult BMI,male SHBG and male testosterone	CKD	0.994455	0.920-1.075	0.8884
	male adult BMI,male SHBG and male testosterone	DM (male)	0.982652	0.828-1.166	0.8414
	male adult BMI,male SHBG and male testosterone	FG (male)	0.998771	0.965-1.034	0.945
	male adult BMI,male SHBG and male testosterone	FI (male)	0.997164	0.961-1.035	0.88
Toddler BMI	male adult BMI,male SHBG and male testosterone	CAD	0.965992	0.886-1.053	0.434
	male adult BMI,male SHBG and male testosterone	MI	0.955042	0.876-1.041	0.298
	male adult BMI,male SHBG and male testosterone	CKD	1.03863	0.964-1.119	0.3397
	male adult BMI,male SHBG and male testosterone	DM (male)	0.919707	0.771-1.097	0.353
	male adult BMI,male SHBG and male testosterone	FG (male)	0.977849	0.943-1.014	0.221
	male adult BMI,male SHBG and male testosterone	FI (male)	0.998271	0.961-1.037	0.929
Late childhood BMI	male adult BMI,male SHBG and male testosterone	CAD	1.07627	0.982-1.179	0.116
	male adult BMI,male SHBG and male testosterone	MI	1.1203	1.023-1.226	0.014
	male adult BMI,male SHBG and male testosterone	CKD	1.01898	0.938-1.107	0.658
	male adult BMI,male SHBG and male testosterone	DM (male)	1.13202	0.941-1.362	0.188
	male adult BMI,male SHBG and male testosterone	FG (male)	0.996157	0.960-1.034	0.84
	male adult BMI,male SHBG and male testosterone	FI (male)	0.998841	0.960-1.039	0.954
OR, odds ratio; BMI, body-mass index; CAD, coronary artery disease; MI, myocardial infarction; CKD, chronic kidney disease; DM, diabetes mellitus

## Sheet: Table S5
Table S5. Genetic instruments
SNP	phenotype	EA	NEA	EAF	Beta	Se	Pvalue	N
rs11708067	Newborn BMI	A	G	0.765083	-0.0789424	0.00975495	5.2e-16	28674
rs11756568	Newborn BMI	A	T	0.701286	0.0651685	0.00908021	5.8e-13	28674
rs11889583	Newborn BMI	C	T	0.307782	-0.0476716	0.00940313	4.2e-07	28674
rs1497400	Newborn BMI	C	A	0.85073	-0.0631883	0.0121861	2e-07	28674
rs17848168	Newborn BMI	G	A	0.961955	0.112853	0.0219641	2.9e-07	28674
rs2782980	Newborn BMI	T	C	0.28416	-0.0493989	0.00924955	1.1e-07	28674
rs28642213	Newborn BMI	A	G	0.267403	0.0623516	0.00952144	4.7e-11	28674
rs67261871	Newborn BMI	T	C	0.598222	0.0988158	0.00843508	5.8e-32	28674
rs739669	Newborn BMI	G	A	0.376996	-0.0715704	0.00860056	4.7e-17	28674
rs75806555	Newborn BMI	C	T	0.861377	0.0736909	0.0122557	2.1e-09	28674
rs78412508	Newborn BMI	G	A	0.991011	0.375966	0.0470071	4e-15	28674
rs9343056	Newborn BMI	C	A	0.680234	0.0468838	0.00899295	2.4e-07	28674
rs1032296	Infant BMI	T	C	0.376232	0.0524932	0.00909708	1.1e-08	24551
rs10493544	Infant BMI	T	C	0.430868	0.0541369	0.00932	1.4e-08	21870
rs10494808	Infant BMI	C	T	0.553047	-0.0579247	0.00899782	1.4e-10	24301
rs10904487	Infant BMI	C	T	0.390336	0.0515397	0.00977622	9.5e-08	21870
rs11676272	Infant BMI	A	G	0.512708	-0.0766358	0.00868918	2.2e-19	24551
rs117212676	Infant BMI	G	A	0.976587	-0.166343	0.0300358	1.8e-07	24551
rs117723724	Infant BMI	C	T	0.987181	0.219854	0.0436278	2.9e-07	24301
rs117785736	Infant BMI	G	A	0.887172	-0.0833733	0.0163623	3e-07	18325
rs11963172	Infant BMI	G	A	0.752661	-0.0632776	0.0102293	5.9e-10	24551
rs12126632	Infant BMI	A	T	0.819011	0.0691775	0.0136308	4.5e-07	18325
rs148252705	Infant BMI	T	C	0.970973	0.156528	0.0286457	2.6e-08	24301
rs1671429	Infant BMI	C	G	0.594433	0.0478545	0.00917338	2.8e-07	24301
rs1675901	Infant BMI	G	A	0.434514	-0.0561363	0.00936938	2.8e-09	21870
rs17694991	Infant BMI	C	T	0.754674	-0.0546972	0.0101978	1.5e-07	24551
rs1820721	Infant BMI	C	A	0.511425	-0.060729	0.00874259	7.2e-12	24551
rs1820722	Infant BMI	T	C	0.511452	-0.0607179	0.00874199	7.2e-12	24551
rs1985927	Infant BMI	T	C	0.270127	-0.0597242	0.0106369	6.8e-09	21870
rs209404	Infant BMI	T	G	0.26595	0.071944	0.009962	1e-12	24551
rs209421	Infant BMI	G	T	0.264271	0.0727381	0.00995058	5.4e-13	24551
rs2268657	Infant BMI	T	C	0.513559	0.0555228	0.00894224	8.4e-10	24301
rs2298615	Infant BMI	C	T	0.76651	-0.0712846	0.0121956	5.4e-09	18325
rs2509903	Infant BMI	T	C	0.110926	0.0753328	0.01442	1.3e-07	24551
rs2585058	Infant BMI	G	A	0.525095	0.0630845	0.00932108	8.6e-12	21870
rs2728641	Infant BMI	C	T	0.477989	0.0501517	0.00895072	1.9e-08	24301
rs2767486	Infant BMI	A	G	0.838584	-0.14325	0.0118587	6.4e-34	24551
rs2816985	Infant BMI	A	G	0.551004	-0.0591627	0.00905704	5.4e-11	24301
rs28457693	Infant BMI	A	G	0.865473	-0.0726875	0.0129702	2.4e-08	24551
rs3017095	Infant BMI	G	A	0.666662	0.046548	0.00931544	2.7e-07	24551
rs35375484	Infant BMI	G	A	0.966688	0.161509	0.0313019	2.5e-07	18325
rs3741508	Infant BMI	T	G	0.856761	0.0826905	0.0134137	1.2e-09	21870
rs4238896	Infant BMI	A	G	0.171241	-0.0690785	0.0137001	4.8e-07	18325
rs4288139	Infant BMI	T	C	0.609071	0.0562267	0.00892331	5.9e-11	24551
rs4594227	Infant BMI	A	G	0.550597	0.0603772	0.00931682	8.7e-11	21870
rs4650277	Infant BMI	A	G	0.435361	0.0531766	0.00925732	1.9e-08	21870
rs4731701	Infant BMI	C	T	0.495074	0.0554648	0.00893658	1.6e-09	24551
rs4922793	Infant BMI	A	G	0.791104	0.0570347	0.0113623	4.1e-07	21870
rs56284649	Infant BMI	T	A	0.73584	-0.0726588	0.00995023	5.6e-13	24551
rs6058949	Infant BMI	T	C	0.561108	-0.0497199	0.0089383	2.5e-08	24551
rs6464374	Infant BMI	T	A	0.063033	-0.0989356	0.0191317	3.4e-07	21870
rs6538845	Infant BMI	T	C	0.515215	-0.0549436	0.00895688	1.5e-09	24301
rs670318	Infant BMI	T	C	0.0566354	0.112084	0.0214727	1.9e-07	21870
rs6899303	Infant BMI	A	C	0.368755	-0.057154	0.00902538	5.3e-11	24551
rs7116989	Infant BMI	G	A	0.291069	0.0525748	0.00970026	1.1e-07	24551
rs8035886	Infant BMI	T	C	0.563898	0.0635215	0.00939304	9e-12	21870
rs9470976	Infant BMI	T	G	0.511572	-0.0603863	0.00871711	8.3e-12	24551
rs10493544	Toddler BMI	T	C	0.430744	0.0538075	0.00940403	7.1e-09	21829
rs10494808	Toddler BMI	C	T	0.55292	-0.053689	0.00939149	1.3e-08	21829
rs11030107	Toddler BMI	A	G	0.726342	-0.056101	0.0105802	6.7e-08	21513
rs116245027	Toddler BMI	A	T	0.966027	0.142021	0.0280221	4.4e-07	21513
rs11675457	Toddler BMI	C	T	0.586926	-0.0810776	0.00949003	7e-18	21829
rs11676272	Toddler BMI	A	G	0.51411	-0.0887022	0.00929882	2.8e-22	21829
rs12212739	Toddler BMI	G	A	0.635039	0.0600288	0.0115638	3e-07	21513
rs143067110	Toddler BMI	A	C	0.985919	0.247644	0.0474333	2e-07	17213
rs1520930	Toddler BMI	T	C	0.66652	-0.0500374	0.0100098	3.7e-07	21513
rs175256	Toddler BMI	G	C	0.838721	0.0620401	0.012659	3e-07	21829
rs179269	Toddler BMI	A	G	0.372027	-0.0587126	0.00978278	2.1e-09	21513
rs1820721	Toddler BMI	C	A	0.511679	-0.0588381	0.00940318	8.6e-10	21513
rs1820722	Toddler BMI	T	C	0.511708	-0.0587449	0.0094024	9.1e-10	21513
rs1985927	Toddler BMI	T	C	0.270385	-0.0567911	0.0107224	4.7e-08	21829
rs1995186	Toddler BMI	C	T	0.730162	-0.0593603	0.010505	1.4e-08	21829
rs216462	Toddler BMI	T	C	0.111362	0.0786142	0.0150986	2.4e-07	21513
rs2610989	Toddler BMI	T	C	0.261342	0.0597483	0.0108354	5.5e-08	21513
rs263377	Toddler BMI	G	A	0.594586	-0.0539834	0.00951687	2.9e-08	21829
rs2767486	Toddler BMI	A	G	0.838408	-0.132686	0.012663	6.5e-25	21829
rs28360623	Toddler BMI	C	T	0.753924	-0.0619759	0.0109537	2.8e-09	21829
rs34697209	Toddler BMI	A	G	0.579265	-0.0827719	0.00945505	1.2e-18	21829
rs410488	Toddler BMI	A	G	0.436574	0.0489001	0.00947696	8.6e-08	21829
rs4288139	Toddler BMI	T	C	0.608997	0.0604302	0.0110633	7e-08	16903
rs4846676	Toddler BMI	T	C	0.586282	-0.0489967	0.00966332	2.3e-07	21513
rs60150206	Toddler BMI	G	A	0.877988	-0.0768337	0.0143067	4.7e-08	21829
rs6119946	Toddler BMI	G	A	0.566885	0.0610712	0.0111742	9.5e-08	16903
rs62258719	Toddler BMI	A	G	0.162215	-0.0608059	0.0127152	2.4e-07	21829
rs62360532	Toddler BMI	G	A	0.956231	0.152889	0.0296715	3e-07	17213
rs66893493	Toddler BMI	C	T	0.722084	0.0719325	0.0127172	1.2e-08	16903
rs670318	Toddler BMI	T	C	0.0566902	0.111493	0.0216594	2e-07	21829
rs67129560	Toddler BMI	A	G	0.412447	-0.0844374	0.00951656	1.2e-18	21829
rs67749941	Toddler BMI	C	T	0.746778	0.0675971	0.0113815	2.7e-09	21513
rs681616	Toddler BMI	G	A	0.838273	-0.0736573	0.0147497	4.9e-07	16903
rs71484841	Toddler BMI	C	G	0.968651	0.143845	0.0276143	4.4e-07	21829
rs76111507	Toddler BMI	C	T	0.97647	0.185551	0.0324289	4.4e-09	21513
rs76463607	Toddler BMI	C	T	0.965784	-0.140897	0.0290894	3.9e-07	21513
rs77165542	Toddler BMI	C	T	0.976218	0.187356	0.0324798	3.5e-09	21513
rs10182181	Late childhood BMI	A	G	0.511616	-0.0714645	0.0117711	1.1e-09	14281
rs11676272	Late childhood BMI	A	G	0.513059	-0.0721272	0.0117679	7.4e-10	14281
rs11873305	Late childhood BMI	A	C	0.947191	0.150152	0.0270851	3.7e-08	14050
rs1896797	Late childhood BMI	G	A	0.531335	0.0604814	0.0118502	3.9e-07	14281
rs2141787	Late childhood BMI	C	T	0.667187	-0.0673732	0.0127747	1.8e-07	14050
rs2529687	Late childhood BMI	G	C	0.841405	0.0914159	0.0170573	7e-08	14281
rs3205718	Late childhood BMI	C	T	0.603909	-0.0695316	0.0122961	2.6e-08	14050
rs4650277	Late childhood BMI	A	G	0.436429	0.0651851	0.0118904	4e-08	14050
rs4737206	Late childhood BMI	C	T	0.259043	0.0774477	0.0153174	4.9e-07	14050
rs545608	Late childhood BMI	G	C	0.766209	-0.0877785	0.0157954	3.2e-08	11093
rs62104180	Late childhood BMI	G	A	0.965726	0.172362	0.0342283	2.8e-07	14050
rs62468948	Late childhood BMI	C	T	0.639659	-0.0624233	0.012333	4.4e-07	14050
rs6690871	Late childhood BMI	A	G	0.592246	-0.069367	0.0121507	8.9e-09	14050
rs7132908	Late childhood BMI	G	A	0.598895	-0.0813492	0.01358	3.3e-09	11093
rs76111507	Late childhood BMI	C	T	0.976823	0.207191	0.0412385	3.7e-07	14281
rs953567	Late childhood BMI	A	G	0.610633	-0.0704979	0.0122239	7e-09	14050
